# Supplementary material for: A new, long-term daily satellite-based rainfall dataset for operational monitoring in Africa
Source: Sci Data. 2017 May 23;4:170063. doi: 10.1038/sdata.2017.63 (PMC5441289; doi:10.1038/sdata.2017.63)
Supplement: Supplementary file 1 [file sdata201763-isa1.zip]

Archive with 3 entries (3 files):
- i_Investigation.txt
- s_study_Maidment.txt
- a_assay_Maidment.txt
