# Supplementary material for: A new, long-term daily satellite-based rainfall dataset for operational monitoring in Africa
Source: Sci Data. 2017 May 23;4:170063. doi: 10.1038/sdata.2017.63 (PMC5441289; doi:10.1038/sdata.2017.63)
Supplement: Supplementary file 1 [file sdata201763-isa1.zip › i_Investigation.txt]

# Investigation File generated for Scientific Data with Investigation File Authoring Tool version 0.1.0 on 02/05/2017 - This metadata file is CC0
ONTOLOGY SOURCE REFERENCE
Term Source Name	UO	GAZ	ENVO	OBI	ERO
Term Source File	http://data.bioontology.org/ontologies/UO	http://data.bioontology.org/ontologies/GAZ	http://data.bioontology.org/ontologies/ENVO	http://data.bioontology.org/ontologies/OBI	http://data.bioontology.org/ontologies/ERO
Term Source Version	unknown	$Revision: 1.512 $	releases/2014-09-16	2014-08-18	2013-08-02
Term Source Description	Units of Measurement Ontology	Gazetteer	Environment Ontology	Ontology for Biomedical Investigations	Eagle-I Research Resource Ontology
INVESTIGATION
Investigation Identifier
Investigation Title
Investigation Description
Investigation Submission Date
Investigation Public Release Date
INVESTIGATION PUBLICATIONS
Investigation PubMed ID
Investigation Publication DOI
Investigation Publication Author List
Investigation Publication Title
Investigation Publication Status
Investigation Publication Status Term Accession Number
Investigation Publication Status Term Source REF
INVESTIGATION CONTACTS
Investigation Person Last Name
Investigation Person Mid Initials
Investigation Person First Name
Investigation Person Address
Investigation Person Phone
Investigation Person Fax
Investigation Person Email
Investigation Person Affiliation
Investigation Person Roles
Investigation Person Roles Term Accession Number
Investigation Person Roles Term Source REF
STUDY
Study Identifier	10.1038/sdata.2017.63
Study Title	A new, long-term daily satellite-based rainfall dataset for operational monitoring in Africa
Study Submission Date	08/07/2016
Study Public Release Date	23/05/2017
Study Description	http://www.nature.com/articles/sdata201763#abstract
Study File Name	s_study_Maidment.txt
Comment[Subject Keywords]	/;/;/
Comment[Manuscript Licence]	CC BY-4.0
Comment[Experimental Metadata Licence]	CC0
Comment[Supplementary Information File Name]	
Comment[Supplementary Information File Type]	x-zip-compressed
Comment[Supplementary Information File URL]	http://www.nature.com/articles/sdata201763#supplementary-information
Comment[Data Repository]	University of Reading;University of Reading
Comment[Data Record Accession]	doi:10.17864/1947.108;doi:10.17864/1947.112
Comment[Data Record URI]	http://dx.doi.org/10.17864/1947.108;http://dx.doi.org/10.17864/1947.112
STUDY DESIGN DESCRIPTORS
Study Design Type	observation design	data integration objective
Study Design Type Term Accession Number	OBI:0300311	ERO:0100092
Study Design Type Term Source REF	OBI	ERO
STUDY PUBLICATIONS
Study PubMed ID	""
Study Publication DOI	doi:10.1002/2014JD021927
Study Publication Author List	""
Study Publication Title	""
Study Publication Status	published
Study Publication Status Term Accession Number	
Study Publication Status Term Source REF	
STUDY FACTORS
Study Factor Name
Study Factor Type
Study Factor Type Term Accession Number
Study Factor Type Term Source REF
STUDY ASSAYS
Study Assay Measurement Type	hydrological precipitation process
Study Assay Measurement Type Term Accession Number	""
Study Assay Measurement Type Term Source REF	""
Study Assay Technology Type	meterological observation
Study Assay Technology Type Term Accession Number	""
Study Assay Technology Type Term Source REF	""
Study Assay Technology Platform	""
Study Assay File Name	a_assay_Maidment.txt
STUDY PROTOCOLS
Study Protocol Name	Data sources	TAMSAT algorithm	Downscaling to the daily time scale
Study Protocol Type	selection	information acquisition	information processor function
Study Protocol Type Term Accession Number	OBI:0001928	OBI:0600013	OBI:0000392
Study Protocol Type Term Source REF	OBI	OBI	OBI
Study Protocol Description			
Study Protocol URI	""	""	""
Study Protocol Version			
Study Protocol Parameters Name	""	""	timestep
Study Protocol Parameters Name Term Accession Number	""	""	""
Study Protocol Parameters Name Term Source REF	""	""	""
Study Protocol Components Name	""	""	""
Study Protocol Components Type	""	""	""
Study Protocol Components Type Term Accession Number	""	""	""
Study Protocol Components Type Term Source REF	""	""	""
STUDY CONTACTS
Study Person Last Name	Maidment	Grimes	Black	Tarnavsky	Young	Greatrex	Allan	Stein	Nkonde	Senkunda	Alcántara
Study Person First Name	Ross I.	David	Emily	Elena	Matthew	Helen	Richard P.	Thorwald	Edson	Samuel	Edgar Misael Uribe
Study Person Mid Initials											
Study Person Email	r.i.maidment@reading.ac.uk	""	""	""	""	""	""	""	""	""	""
Study Person Phone											
Study Person Fax											
Study Person Address											
Study Person Affiliation	Department of Meteorology, University of Reading, Reading RG6 6BB, UK	Department of Meteorology, University of Reading, Reading RG6 6BB, UK	Department of Meteorology, University of Reading, Reading RG6 6BB, UK	Department of Meteorology, University of Reading, Reading RG6 6BB, UK	Department of Meteorology, University of Reading, Reading RG6 6BB, UK	International Research Institute for Climate and Society (IRI), Columbia University, New York, NY 10964-1000, USA	Department of Meteorology, University of Reading, Reading RG6 6BB, UK	Department of Meteorology, University of Reading, Reading RG6 6BB, UK	Zambian Meteorological Department, P.O. Box 30200, Lusaka, Zambia	Uganda National Meteorological Authority, P.O. Box 7025, Kampala, Uganda	Universidad Autonoma del Estado de Hidalgo, Pachuca 42039, Mexico
Study Person Roles											
Study Person Roles Term Accession Number											
Study Person Roles Term Source REF											
Comment[Study Person ORCID]								0000-0002-9215-5397			
Comment[Funder]											
Comment[FundRef ID]											
Comment[Funder Term Source REF]											
Comment[Grant Identifier]											
