# Supplementary material for: A new, long-term daily satellite-based rainfall dataset for operational monitoring in Africa
Source: Sci Data. 2017 May 23;4:170063. doi: 10.1038/sdata.2017.63 (PMC5441289; doi:10.1038/sdata.2017.63)
Supplement: Supplementary file 1 [file sdata201763-isa1.zip › s_study_Maidment.txt]

Source Name	Comment[reference]	Characteristics[spatial resolution]	Unit	Term Source REF	Term Accession Number	Characteristics[geographical location]	Term Source REF	Term Accession Number	Characteristics[environment type]	Term Source REF	Term Accession Number	Characteristics[time period start]	Comment[latency]	Protocol REF	Sample Name
ARC v2.0	Novella and Thiaw (2013)	0.1	degree	UO	UO:0000185	Mozambique	GAZ	GAZ:00001100	atmospheric water vapour	ENVO	ENVO:01000268	1983	1 day	Data sources	ARC_Mozambique
ARC v2.0	Novella and Thiaw (2013)	0.1	degree	UO	UO:0000185	Niger	GAZ	GAZ:00000585	atmospheric water vapour	ENVO	ENVO:01000268	1983	1 day	Data sources	ARC_Niger
ARC v2.0	Novella and Thiaw (2013)	0.1	degree	UO	UO:0000185	Nigeria	GAZ	GAZ:00000912	atmospheric water vapour	ENVO	ENVO:01000268	1983	1 day	Data sources	ARC_Nigeria
ARC v2.0	Novella and Thiaw (2013)	0.1	degree	UO	UO:0000185	Uganda	GAZ	GAZ:00001102	atmospheric water vapour	ENVO	ENVO:01000268	1983	1 day	Data sources	ARC_Uganda
ARC v2.0	Novella and Thiaw (2013)	0.1	degree	UO	UO:0000185	Zambia	GAZ	GAZ:00001107	atmospheric water vapour	ENVO	ENVO:01000268	1983	1 day	Data sources	ARC_Zambia
CHIRP	Funk et al. (2015)	0.05	degree	UO	UO:0000185	Mozambique	GAZ	GAZ:00001100	atmospheric water vapour	ENVO	ENVO:01000268	1981	Up to 7 days	Data sources	CHIRP_Mozambique
CHIRP	Funk et al. (2015)	0.05	degree	UO	UO:0000185	Niger	GAZ	GAZ:00000585	atmospheric water vapour	ENVO	ENVO:01000268	1981	Up to 7 days	Data sources	CHIRP_Niger
CHIRP	Funk et al. (2015)	0.05	degree	UO	UO:0000185	Nigeria	GAZ	GAZ:00000912	atmospheric water vapour	ENVO	ENVO:01000268	1981	Up to 7 days	Data sources	CHIRP_Nigeria
CHIRP	Funk et al. (2015)	0.05	degree	UO	UO:0000185	Uganda	GAZ	GAZ:00001102	atmospheric water vapour	ENVO	ENVO:01000268	1981	Up to 7 days	Data sources	CHIRP_Uganda
CHIRP	Funk et al. (2015)	0.05	degree	UO	UO:0000185	Zambia	GAZ	GAZ:00001107	atmospheric water vapour	ENVO	ENVO:01000268	1981	Up to 7 days	Data sources	CHIRP_Zambia
CHIRPS v2.0	Funk et al. (2015)	0.05	degree	UO	UO:0000185	Mozambique	GAZ	GAZ:00001100	atmospheric water vapour	ENVO	ENVO:01000268	1981	Up to 7 weeks	Data sources	CHIRPS_Mozambique
CHIRPS v2.0	Funk et al. (2015)	0.05	degree	UO	UO:0000185	Niger	GAZ	GAZ:00000585	atmospheric water vapour	ENVO	ENVO:01000268	1981	Up to 7 weeks	Data sources	CHIRPS_Niger
CHIRPS v2.0	Funk et al. (2015)	0.05	degree	UO	UO:0000185	Nigeria	GAZ	GAZ:00000912	atmospheric water vapour	ENVO	ENVO:01000268	1981	Up to 7 weeks	Data sources	CHIRPS_Nigeria
CHIRPS v2.0	Funk et al. (2015)	0.05	degree	UO	UO:0000185	Uganda	GAZ	GAZ:00001102	atmospheric water vapour	ENVO	ENVO:01000268	1981	Up to 7 weeks	Data sources	CHIRPS_Uganda
CHIRPS v2.0	Funk et al. (2015)	0.05	degree	UO	UO:0000185	Zambia	GAZ	GAZ:00001107	atmospheric water vapour	ENVO	ENVO:01000268	1981	Up to 7 weeks	Data sources	CHIRPS_Zambia
CMORPH	Joyce et al. (2004)	0.25	degree	UO	UO:0000185	Mozambique	GAZ	GAZ:00001100	atmospheric water vapour	ENVO	ENVO:01000268	2002	18 hours	Data sources	CMORPH_Mozambique
CMORPH	Joyce et al. (2004)	0.25	degree	UO	UO:0000185	Niger	GAZ	GAZ:00000585	atmospheric water vapour	ENVO	ENVO:01000268	2002	18 hours	Data sources	CMORPH_Niger
CMORPH	Joyce et al. (2004)	0.25	degree	UO	UO:0000185	Nigeria	GAZ	GAZ:00000912	atmospheric water vapour	ENVO	ENVO:01000268	2002	18 hours	Data sources	CMORPH_Nigeria
CMORPH	Joyce et al. (2004)	0.25	degree	UO	UO:0000185	Uganda	GAZ	GAZ:00001102	atmospheric water vapour	ENVO	ENVO:01000268	2002	18 hours	Data sources	CMORPH_Uganda
CMORPH	Joyce et al. (2004)	0.25	degree	UO	UO:0000185	Zambia	GAZ	GAZ:00001107	atmospheric water vapour	ENVO	ENVO:01000268	2002	18 hours	Data sources	CMORPH_Zambia
RFE v2.0	http://www.cpc.ncep.noaa.gov/products/fews/RFE2.0_tech.pdf	0.1	degree	UO	UO:0000185	Mozambique	GAZ	GAZ:00001100	atmospheric water vapour	ENVO	ENVO:01000268	2001	1 day	Data sources	RFE_Mozambique
RFE v2.0	http://www.cpc.ncep.noaa.gov/products/fews/RFE2.0_tech.pdf	0.1	degree	UO	UO:0000185	Niger	GAZ	GAZ:00000585	atmospheric water vapour	ENVO	ENVO:01000268	2001	1 day	Data sources	RFE_Niger
RFE v2.0	http://www.cpc.ncep.noaa.gov/products/fews/RFE2.0_tech.pdf	0.1	degree	UO	UO:0000185	Nigeria	GAZ	GAZ:00000912	atmospheric water vapour	ENVO	ENVO:01000268	2001	1 day	Data sources	RFE_Nigeria
RFE v2.0	http://www.cpc.ncep.noaa.gov/products/fews/RFE2.0_tech.pdf	0.1	degree	UO	UO:0000185	Uganda	GAZ	GAZ:00001102	atmospheric water vapour	ENVO	ENVO:01000268	2001	1 day	Data sources	RFE_Uganda
RFE v2.0	http://www.cpc.ncep.noaa.gov/products/fews/RFE2.0_tech.pdf	0.1	degree	UO	UO:0000185	Zambia	GAZ	GAZ:00001107	atmospheric water vapour	ENVO	ENVO:01000268	2001	1 day	Data sources	RFE_Zambia
TAMSAT v2.0		0.0375	degree	UO	UO:0000185	Mozambique	GAZ	GAZ:00001100	atmospheric water vapour	ENVO	ENVO:01000268	1983	Up to 12 days	Data sources	TAMSAT-2_Mozambique
TAMSAT v2.0		0.0375	degree	UO	UO:0000185	Niger	GAZ	GAZ:00000585	atmospheric water vapour	ENVO	ENVO:01000268	1983	Up to 12 days	Data sources	TAMSAT-2_Niger
TAMSAT v2.0		0.0375	degree	UO	UO:0000185	Nigeria	GAZ	GAZ:00000912	atmospheric water vapour	ENVO	ENVO:01000268	1983	Up to 12 days	Data sources	TAMSAT-2_Nigeria
TAMSAT v2.0		0.0375	degree	UO	UO:0000185	Uganda	GAZ	GAZ:00001102	atmospheric water vapour	ENVO	ENVO:01000268	1983	Up to 12 days	Data sources	TAMSAT-2_Uganda
TAMSAT v2.0		0.0375	degree	UO	UO:0000185	Zambia	GAZ	GAZ:00001107	atmospheric water vapour	ENVO	ENVO:01000268	1983	Up to 12 days	Data sources	TAMSAT-2_Zambia
TAMSAT v3.0		0.0375	degree	UO	UO:0000185	Mozambique	GAZ	GAZ:00001100	atmospheric water vapour	ENVO	ENVO:01000268	1983	Up to 7 days	Data sources	TAMSAT-3_Mozambique
TAMSAT v3.0		0.0375	degree	UO	UO:0000185	Niger	GAZ	GAZ:00000585	atmospheric water vapour	ENVO	ENVO:01000268	1983	Up to 7 days	Data sources	TAMSAT-3_Niger
TAMSAT v3.0		0.0375	degree	UO	UO:0000185	Nigeria	GAZ	GAZ:00000912	atmospheric water vapour	ENVO	ENVO:01000268	1983	Up to 7 days	Data sources	TAMSAT-3_Nigeria
TAMSAT v3.0		0.0375	degree	UO	UO:0000185	Uganda	GAZ	GAZ:00001102	atmospheric water vapour	ENVO	ENVO:01000268	1983	Up to 7 days	Data sources	TAMSAT-3_Uganda
TAMSAT v3.0		0.0375	degree	UO	UO:0000185	Zambia	GAZ	GAZ:00001107	atmospheric water vapour	ENVO	ENVO:01000268	1983	Up to 7 days	Data sources	TAMSAT-3_Zambia
TMPA-3B42 v7.0	Huffman et al. (2007)	0.25	degree	UO	UO:0000185	Mozambique	GAZ	GAZ:00001100	atmospheric water vapour	ENVO	ENVO:01000268	1997	No longer operational	Data sources	TMPA-3B42_Mozambique
TMPA-3B42 v7.0	Huffman et al. (2007)	0.25	degree	UO	UO:0000185	Niger	GAZ	GAZ:00000585	atmospheric water vapour	ENVO	ENVO:01000268	1997	No longer operational	Data sources	TMPA-3B42_Niger
TMPA-3B42 v7.0	Huffman et al. (2007)	0.25	degree	UO	UO:0000185	Nigeria	GAZ	GAZ:00000912	atmospheric water vapour	ENVO	ENVO:01000268	1997	No longer operational	Data sources	TMPA-3B42_Nigeria
TMPA-3B42 v7.0	Huffman et al. (2007)	0.25	degree	UO	UO:0000185	Uganda	GAZ	GAZ:00001102	atmospheric water vapour	ENVO	ENVO:01000268	1997	No longer operational	Data sources	TMPA-3B42_Uganda
TMPA-3B42 v7.0	Huffman et al. (2007)	0.25	degree	UO	UO:0000185	Zambia	GAZ	GAZ:00001107	atmospheric water vapour	ENVO	ENVO:01000268	1997	No longer operational	Data sources	TMPA-3B42_Zambia
