# Supplementary material for: A new, long-term daily satellite-based rainfall dataset for operational monitoring in Africa
Source: Sci Data. 2017 May 23;4:170063. doi: 10.1038/sdata.2017.63 (PMC5441289; doi:10.1038/sdata.2017.63)
Supplement: Supplementary file 1 [file sdata201763-isa1.zip › a_assay_Maidment.txt]

Sample Name	Protocol REF	Protocol REF	Parameter Value[timestep]	Unit	Term Source REF	Term Accession Number	Assay Name	Raw Data File	Comment[Data Repository]	Comment[Data Record Accession]	Comment[Data Record URI]
TAMSAT-2_Mozambique	TAMSAT algorithm	Downscaling to the daily time scale	10	day	UO	UO:0000033	TAMSAT-2_Mozambique	doi:10.17864/1947.108	University of Reading	doi:10.17864/1947.108	http://dx.doi.org/10.17864/1947.108
TAMSAT-2_Niger	TAMSAT algorithm	Downscaling to the daily time scale	10	day	UO	UO:0000033	TAMSAT-2_Niger	doi:10.17864/1947.108	University of Reading	doi:10.17864/1947.108	http://dx.doi.org/10.17864/1947.108
TAMSAT-2_Nigeria	TAMSAT algorithm	Downscaling to the daily time scale	10	day	UO	UO:0000033	TAMSAT-2_Nigeria	doi:10.17864/1947.108	University of Reading	doi:10.17864/1947.108	http://dx.doi.org/10.17864/1947.108
TAMSAT-2_Uganda	TAMSAT algorithm	Downscaling to the daily time scale	10	day	UO	UO:0000033	TAMSAT-2_Uganda	doi:10.17864/1947.108	University of Reading	doi:10.17864/1947.108	http://dx.doi.org/10.17864/1947.108
TAMSAT-2_Zambia	TAMSAT algorithm	Downscaling to the daily time scale	10	day	UO	UO:0000033	TAMSAT-2_Zambia	doi:10.17864/1947.108	University of Reading	doi:10.17864/1947.108	http://dx.doi.org/10.17864/1947.108
TAMSAT-3_Mozambique	TAMSAT algorithm	Downscaling to the daily time scale	5	day	UO	UO:0000033	TAMSAT-3_Mozambique	doi:10.17864/1947.112	University of Reading	doi:10.17864/1947.112	http://dx.doi.org/10.17864/1947.112
TAMSAT-3_Niger	TAMSAT algorithm	Downscaling to the daily time scale	5	day	UO	UO:0000033	TAMSAT-3_Niger	doi:10.17864/1947.112	University of Reading	doi:10.17864/1947.112	http://dx.doi.org/10.17864/1947.112
TAMSAT-3_Nigeria	TAMSAT algorithm	Downscaling to the daily time scale	5	day	UO	UO:0000033	TAMSAT-3_Nigeria	doi:10.17864/1947.112	University of Reading	doi:10.17864/1947.112	http://dx.doi.org/10.17864/1947.112
TAMSAT-3_Uganda	TAMSAT algorithm	Downscaling to the daily time scale	5	day	UO	UO:0000033	TAMSAT-3_Uganda	doi:10.17864/1947.112	University of Reading	doi:10.17864/1947.112	http://dx.doi.org/10.17864/1947.112
TAMSAT-3_Zambia	TAMSAT algorithm	Downscaling to the daily time scale	5	day	UO	UO:0000033	TAMSAT-3_Zambia	doi:10.17864/1947.112	University of Reading	doi:10.17864/1947.112	http://dx.doi.org/10.17864/1947.112
